# Supplementary material for: Alginate-Based Hydrogel Bead Reinforced with Montmorillonite Clay and Bacterial Cellulose-Activated Carbon as an Effective Adsorbent for Removing Dye from Aqueous Solution
Source: Gels. 2024 Sep 16;10(9):597. doi: 10.3390/gels10090597 (PMC11431803; doi:10.3390/gels10090597)
Supplement: Supplementary file 1 [file gels-10-00597-s001.zip]

Archive with 1 entries (1 files):
- gels-3201818-supplementary.pdf
